# Supplementary material for: The Lifestyle Modifications and Endometrial Proteome Changes of Women With Polycystic Ovary Syndrome and Obesity
Source: Front Endocrinol (Lausanne). 2022 Jun 22;13:888460. doi: 10.3389/fendo.2022.888460 (PMC9258031; doi:10.3389/fendo.2022.888460)
Supplement: Supplementary Table 1 — Proteins with differential abundance in END samples and START samples, including proteins that do not reach the significance and logFC thresholds simultaneously. Proteins with a positive logFC value had a higher abundance in END samples, proteins with a negative value in START samples. In addition, p-values adjusted for multiple testing are listed. The Uniprot-Identifier links to the Uniprot-Entry. [file Table_1.xlsx]

## Sheet: List1
Proteins with differential abundance in END samples and START samples, including proteins that do not reach the significance and logFC thresholds simultaneously. Proteins with a positive logFC value had a higher abundance in END samples, proteins with a negative value in START samples. In addition, p values adjusted for multiple testing are listed. The Uniprot-Identifier links to the Uniprot-Entr…
Protein	AntibodyID	logFC	AveExp	adj.P.Val	Uniprot-Entry.1
Legumain	ab2408	1.48	10.95	0.0099	Q99538
HGF receptor	ab1790	1.42	12.91	1.6e-05	P08581
Growth-regulated alpha protein	ab2004	1.38	10.1	0.4	P09341
Elafin	ab2052	1.35	13.07	0.66	P19957
MUC-16	ab2779	1.35	13.21	0.48	Q8WXI7
FR-alpha	ab2501	1.29	10.69	0.63	P15328
Legumain	ab2800	1.27	12.73	0.32	Q99538
CK-7	ab1333	1.26	13.63	0.014	P08729
Integrin alpha-L	ab1384	1.26	10.9	0.55	P20701
Dipeptidyl peptidase 4	ab1558	1.26	11.31	0.4	P27487
WAP four-disulfide core domain protein 2	ab2671	1.21	14.4	0.6	Q14508
NGAL	ab1788	1.17	14.14	0.59	P80188
Trefoil factor 3	ab2745	1.16	12.96	0.85	Q07654
Metalloproteinase inhibitor 1	ab1057	1.15	11.26	0.61	P01033
Renin	ab2133	1.15	11.8	0.55	P00797
Tyrosine-protein kinase MER	ab2456	1.14	12.12	0.53	Q12866
Hemojuvelin	ab2819	1.13	13.51	0.6	Q6ZVN8
Metalloproteinase inhibitor 1	ab1842	1.11	11.32	0.6	P01033
U-PAR	ab1832	1.09	10.29	0.57	Q03405
CacyBP	ab0488	1.06	12.36	0.23	Q9HB71
C-X-C motif chemokine 9	ab2058	1.04	14.22	0.32	Q07325
IGFBP-7	ab0477	1.01	13.4	0.023	Q16270
IGFBP-7	ab2706	0.96	11.84	0.082	Q16270
IL-6RB	ab2315	0.93	13.01	0.4	P40189
Protein S100-A2	ab1291	0.92	10.04	0.4	P29034
CD27 antigen	ab1419	0.92	12.67	0.42	P26842
Cystatin-B	ab1241	0.9	13.4	0.033	P04080
BMP-5	ab2373	0.9	11.14	0.67	P22003
Protein S100-A8 and S100-A9	ab2724	0.87	14.85	0.67	P05109
PGRN	ab2704	0.85	12.74	0.66	P28799
CCN family member 2	ab0995	0.83	11.95	0.57	P29279
Glutathione S-transferase Mu 1	ab1252	0.81	12.7	0.27	P09488
C-C motif chemokine 4	ab2391	0.8	9.14	0.46	P13236
IGFBP-4	ab0483	0.79	9.55	0.53	P22692
LIF	ab2318	0.78	8.42	0.67	P15018
Keratin, type II cytoskeletal 5	ab1346	0.77	11.81	0.57	P13647
CD15	ab1394	0.77	11.58	0.85
Dipeptidyl peptidase 4	ab1778	0.77	13.29	0.45	P27487
Gal-7	ab2345	0.77	9.37	0.81	P47929
IL-26	ab1328	0.76	13.58	0.34	Q9NPH9
Keratin, type I cytoskeletal 18	ab1606	0.76	14.01	0.59	P05783
Beta-2-microglobulin	ab0525	0.75	11.71	0.27	P61769
PN	ab1329	0.75	15.4	0.58	Q15063
C-C motif chemokine 15	ab1789	0.75	10.7	0.7	Q16663
Protein S100-A12	ab2757	0.75	11.86	0.93	P80511
Keratin, type I cytoskeletal 18	ab1607	0.73	12.46	0.49	P05783
C-C motif chemokine 21	ab1739	0.73	9.56	0.5	O00585
Tumor necrosis factor receptor superfamily member 11A	ab1857	0.73	15.41	0.67	Q9Y6Q6
Receptor tyrosine-protein kinase erbB-3	ab2030	0.73	11.28	0.28	P21860
hK11	ab1056	0.72	8.09	0.72	Q9UBX7
Keratin, type I cytoskeletal 8 and 18	ab1334	0.72	12.86	0.55
Protein S100-A8 and S100-A9	ab1624	0.72	14.83	0.79	P05109
Peptidoglycan recognition protein 1	ab1799	0.72	11.41	0.81	O75594
Cadherin-5	ab2818	0.72	12.13	0.59	P33151
CCN family member 2	ab0472	0.71	11.65	0.63	P29279
Alpha-1-antitrypsin	ab2327	0.71	14.02	0.4	P01009
Muellerian-inhibiting factor	ab2816	0.71	12.01	0.49	P03971
RING finger protein 141	ab0054	0.7	9.56	0.74	Q8WVD5
Aldehyde oxidase	ab0441	0.7	11.78	0.55	Q06278
CD15	ab1395	0.69	10.14	0.72
Elafin	ab1713	0.68	10.55	0.6	P19957
Angiogenin	ab1743	0.68	12.08	0.28	P03950
CD53	ab1544	0.67	14.38	0.4	P19397
MMP-9	ab1946	0.67	12.06	0.85	P14780
Rho guanine nucleotide exchange factor 12	ab0038	0.66	10.42	0.49	Q9NZN5
Transforming growth factor beta-2 proprotein	ab1753	0.66	9.75	0.67	P61812
Kallistatin	ab1972	0.66	13.43	0.46	P29622
PCNA	ab1060	0.65	14.49	0.66	P12004
Thymic stromal lymphopoietin	ab2275	0.65	8.39	0.67	Q969D9
Protein S100-A9	ab0769	0.64	13.03	0.93	P06702
MIC-A	ab2324	0.64	10.27	0.8	Q29983
SYND4	ab1963	0.63	9.54	0.09	P31431
IL-5	ab2431	0.63	7.98	0.49	P05113
C-X-C motif chemokine 16	ab2515	0.63	9.17	0.4	Q9H2A7
IGFBP-6	ab1979	0.62	8.91	0.92	P24592
CD24	ab1415	0.61	10.95	0.64	P25063
E-selectin	ab1569	0.61	9.46	0.75	P16581
Alpha-2-AP	ab1935	0.61	11.73	0.53	P08697
Keratin, type I cytoskeletal 19	ab1342	0.6	14.12	0.72	P08727
C-C motif chemokine 3	ab1795	0.6	8.93	0.46	P10147
CD28	ab1234	0.59	7.97	0.77	P10747
CD53	ab1453	0.59	15.06	0.55	P19397
Tumor necrosis factor receptor superfamily member 14	ab1765	0.59	9.95	0.6	Q92956
Iduronate 2-sulfatase	ab1837	0.59	9.97	0.68	P22304
NCAM-1	ab1459	0.58	12.17	0.84	P13591
TGF-alpha	ab1818	0.58	8.12	0.5	P01135
Myeloblastin	ab1856	0.58	13.06	0.9	P24158
Serine/threonine-protein kinase PLK1	ab1072	0.57	11.13	0.63	P53350
Cathepsin D	ab2024	0.57	14.12	0.28	P07339
Clusterin	ab2109	0.57	15.32	0.85	P10909
CD80	ab2460	0.57	9.23	0.97	P33681
Interstitial collagenase	ab2484	0.57	8.45	0.5	P03956
Interleukin-1 receptor-like 1	ab2719	0.57	12.58	0.6	Q01638
Cathelicidin antimicrobial peptide	ab1184	0.56	12.58	0.92	P49913
Trypsin-3	ab2797	0.56	9.46	0.32	P30
CCR-7	ab0792	0.55	11.52	0.67	P32248
Cadherin-13	ab1230	0.55	11.56	0.8	P55290
MPO	ab1514	0.55	13.99	0.72	P05164
C-C motif chemokine 7	ab1694	0.55	9.36	0.8	P80098
Osteopontin	ab1737	0.55	10.39	0.25	P10451
Serine protease 27	ab2050	0.55	8.84	0.55	Q9BQR3
Mesothelin	ab2741	0.55	9.39	0.8	Q13421
UEV-3, Isoform 1	ab0060	0.54	9.91	0.4	Q8IX04
IRF-4	ab1208	0.54	8.44	0.67	Q15306
CD55	ab1457	0.54	12.14	0.32	P08174
BMP-4	ab1960	0.54	9.2	0.8	P12644
Tumor necrosis factor ligand superfamily member 13	ab1086	0.53	8.99	0.6	O75888
Alpha-actinin-1	ab1103	0.53	8.54	0.8	P12814
IL-1RAcP	ab1770	0.53	10.98	0.4	Q9NPH3
14-3-3 protein zeta/delta	ab2089	0.53	10.04	0.54	P63104
Tumor necrosis factor ligand superfamily member 11	ab2674	0.53	12.23	0.8	O14788
SH2 domain-containing adapter protein D	ab0019	0.52	10.71	0.32	Q96IW2
HMG-I(Y)	ab1081	0.52	9.05	0.65	P17096
Tumor necrosis factor receptor superfamily member 25	ab2092	0.52	9.07	0.4	Q93038
IL-17	ab2102	0.52	8.85	0.68	Q16552
Endostatin	ab2815	0.52	12.62	0.45	P39060
BDNF	ab2106	0.51	12.28	0.68	P23560
Cathepsin B	ab2432	0.51	9.69	0.49	P07858
High mobility group protein B2	ab0521	-0.51	8.73	0.46	P26583
PR	ab1338	-0.51	12.33	0.43	P06401
BMP-7	ab1772	-0.51	9.82	0.65	P18075
ICAM-5	ab2723	-0.51	14.71	0.4	Q9UMF0
Ras and Rab interactor 1	ab0852	-0.52	13.8	0.6	Q13671
Ubiquitin-conjugating enzyme E2 E2	ab1302	-0.52	10.83	0.77	Q96LR5
Guanylate-binding protein 1	ab0119	-0.53	11.96	0.4	P32455
IGF-1	ab0480	-0.53	12.05	0.6	P05019
Lysine-specific demethylase 5A	ab0684	-0.53	10.65	0.75	P29375
Protein BEX3	ab0714	-0.53	13.44	0.46	Q00994
Non-histone chromosomal protein HMG-17	ab1254	-0.53	13.89	0.85	P05204
Tho1	ab0861	-0.54	12.72	0.53	Q96FV9
PD-L1	ab0983	-0.54	14.16	0.63	Q9NZQ7
FRP-1	ab1294	-0.54	10.51	0.63	Q8N474
Macrophage colony-stimulating factor 1 receptor	ab1925	-0.54	14.57	0.55	P07333
Complement C1q subcomponent subunit C	ab0112	-0.55	11.61	0.54	P02747
60S acidic ribosomal protein P0	ab0585	-0.55	9.25	0.57	P05388
Catenin beta-1	ab1183	-0.55	14.45	0.57	P35222
Tubulin beta-3 chain	ab1582	-0.55	13.6	0.32	Q13509
IGF-1	ab2430	-0.55	13.33	0.41	P05019
Membrane cofactor protein	ab0609	-0.57	15.04	0.45	P15529
ATP-dependent translocase ABCB1	ab0691	-0.57	14.55	0.35	P08183
Bcl-2-modifying factor	ab1040	-0.57	11.38	0.59	Q96LC9
Cyclin-dependent kinase inhibitor 1	ab1043	-0.58	14.76	0.28	P38936
Gal-1	ab2446	-0.58	12.77	0.32	P09382
Serine/threonine-protein kinase 19	ab1296	-0.59	14.48	0.51	P49842
Tumor necrosis factor receptor superfamily member 16	ab2445	-0.59	14.12	0.53	P08138
AP-N	ab1390	-0.6	13.52	0.41	P15144
ICAM-3	ab1450	-0.6	12.43	0.32	P32942
C-C motif chemokine 20	ab1598	-0.6	10.99	0.55	P78556
DAN domain family member 5	ab2381	-0.6	11.99	0.4	Q8N907
C2 calcium-dependent domain-containing protein 4B	ab0080	-0.61	14.41	0.43	A6NLJ0
Ras and Rab interactor 1	ab0130	-0.62	14.82	0.46	Q13671
ER	ab1339	-0.62	15.6	0.5	P03372
FN	ab1000	-0.63	11.48	0.32	P02751
Cytochrome P450 2D6	ab1154	-0.63	9.86	0.55	P10635
UL16-binding protein 2	ab2756	-0.63	11.52	0.85	Q9BZM5
Prolyl endopeptidase FAP	ab2485	-0.64	13.03	0.4	Q12884
ADAMTS-1	ab2716	-0.64	10.52	0.67	Q9UHI8
VEGF-A	ab2464	-0.66	15.33	0.72	P15692
Tumor necrosis factor ligand superfamily member 13B	ab2736	-0.66	8.76	0.6	Q9Y275
Ribonucleoside-diphosphate reductase subunit M2	ab0869	-0.68	10.23	0.6	P31350
cyclic AMP	ab1113	-0.68	14.65	0.46
Tyrosine-protein kinase receptor UFO	ab2306	-0.69	13.6	0.66	P30530
Nucleolysin TIA-1 isoform p40	ab0470	-0.7	10.91	0.59	P31483
Fc fusion with TNR-21	ab0517	-0.71	14.52	0.53
VCAM-1	ab1090	-0.72	12.04	0.6	P19320
FGFBP-1	ab2709	-0.72	14.49	0.54	Q14512
Phosphatidylinositol 3,4,5-triphosphate 3-phosphatase and dual-specificity protein phosphatase PTEN	ab1024	-0.73	14.76	0.46	P60484
Uromodulin	ab2694	-0.76	15.3	0.4	P07911
Tumor necrosis factor ligand superfamily member 14	ab2301	-0.77	12.52	0.4	O43557
TGFR-3	ab2244	-0.78	13.19	0.72	Q03167
CD20	ab1594	-0.79	14.37	0.019	P11836
IFIT-2	ab0708	-0.8	10.65	0.66	P09913
Tumor necrosis factor ligand superfamily member 4	ab1017	-0.81	14.7	0.75	P23510
CASP8 and FADD-like apoptosis regulator	ab1100	-0.81	12.23	0.4	O15519
Killer cell immunoglobulin-like receptor 2DL2	ab1134	-0.84	10.38	0.76	P43627
Toll-like receptor 3	ab2700	-0.84	14.89	0.27	O15455
Vimentin	ab1164	-0.91	15.08	0.46	P08670
Signal transducer and activator of transcription 5A	ab1150	-0.92	13.11	0.36	P42229
Beta ig-h3	ab2334	-1.07	14.83	0.32	Q15582
Fatty acid-binding protein 5	ab1246	-1.22	15.2	0.46	Q01469
MIC-B	ab1762	-1.41	9.65	0.46	Q29980
Serine/threonine-protein kinase mTOR	ab0648	-1.43	11.98	0.26	P42345
PAP-alpha	ab0569	-1.57	12.38	0.32	P51003
IL-18	ab1734	-1.57	14.28	0.46	Q14116
FGF-2	ab2374	-1.65	14.53	0.46	P09038
